# Supplementary material for: Pancreatic islet α cell function and proliferation require the arginine transporter SLC7A2
Source: J Clin Invest. 2026 Jun 15;136(12):e173913. doi: 10.1172/JCI173913 (PMC13262736; doi:10.1172/JCI173913)
Supplement: Supporting data values [file jci-136-173913-s021.xlsx]

## Sheet: Figure 1F
Cationic Amino Acid Transporter Expression in Zebrafish
	α cells			β cells
slc7a2	277.262	251.615	263.187	130.605	127.743	355.693
slc7a8b	44.4941	26.7135	39.6233	81.9877	93.0358	77.9165
slc7a14a	6.38407	5.50155	8.308	5.07705	6.16838	10.8823
slc38a4	3.986	4.12823	2.19148	0.174797	0.0927575	0.114491
slc7a1a	0.0324065	0.33092	0.261669	0.00794531	0	0.194634
slc7a1b	1.46639	1.30713	1.21022	1.66852	0.278273	2.97675

## Sheet: Figure 1A
Alpha Cell Proliferation Analysis in High or Low Amino Acid Containing Medium - Screen for the 14 Amino Acids
Sample	Low AA	High AA	Low AIKMVOPSTYRHGN	Low AIKMV	Low OPSTY	Low RHGN
1	0	9.98975	0.173235	8.33174	5.64394	1.29412
2	0	3.29759	0.0392003	2.44672	2.05815	0.212224
3	0	6.66829	0.0611621	4.2011	3.69089	1.24764
4	0	7.09481				0.506971
5	0	5.93259				0.506971
6	0	8.30979				0.834855

## Sheet: Figure 1B
Alpha Cell Proliferation Analysis in High or Low Amino Acid Containing Medium - Screen for RHGN
Low AA	High AA	Low RHGN	+R	+G	+N	+H
0	4.41823	0.625752	3.98398	0.760959	0.993677	0.400729
0	5.26987	0.506971	5.17399	0.562193	0.510899	0.374813
0	3.64002	0.834855	4.56612	0.776594	0.993713	0.737199

## Sheet: Figure 1C
Growth Curve for αTC1-6 cells in DMEM, DMEM w/o Gln, Arg, or both
Days	4mM Gln / 0.4mM Arg				No Gln / No Arg				No Gln / 0.4mM Arg				4mM Gln / No Arg
0	0.1	0.1	0.1	0.1	0.1	0.1	0.1	0.1	0.1	0.1	0.1	0.1	0.1	0.1	0.1	0.1
1	0.0882	0.126	0.0792	0.161	0.1057	0.1084	0.0936	0.1465	0.0997	0.1085	0.1025	0.1056	0.0557	0.114	0.0853	0.147
2
3
4	0.202	0.3815	0.27	0.396	0.176	0.258	0.17	0.3875	0.176	0.22	0.2315	0.4365	0.326	0.32	0.217	0.358
5	0.249	0.516	0.4515	0.607	0.153	0.267	0.1875	0.5425	0.147	0.3635	0.3465	0.4955	0.294	0.27	0.2435	0.6685
6	0.373	0.601	0.6745	0.9305	0.244	0.158	0.1675	0.346	0.182	0.5895	0.4455	0.569	0.305	0.0941	0.1024	0.287
7	0.3375	0.8615	0.6715	1.63	0.2345	0.07625	0.044	0.264	0.1935	0.5395	0.469	1.039	0.1229	0.0909	0.0911	0.2315
8	0.824	1.345	1.275	2.105	0.226	0.04105	0.0558	0.1085	0.4635	0.9355	0.607	1.56	0.1055	0.06155	0.044	0.0909

## Sheet: Figure 1D
Cationic Amino Acid Transporter Expression in Humans
	α cells					β cells
SLC7A2	550.628	575.854	334.236	490.32	342.005	88.27	144.89	182.61	135.04	121.24
SLC7A8	141.137	88.1512	67.8339	77.5121	59.3255	39.39	86.41	125.82	86.01	52.7
SLC7A14	27.5689	65.1894	29.8127	62.9267	32.2862	11.61	13.37	9.44	6.58	13.77
SLC38A4	49.9628	29.167	23.7734	66.7592	30.984	4.75	9.74	16.09	11.3	15.19
SLC7A1	23.2471	26.9608	20.6931	18.1742	18.3911	31.97	29.66	18.22	25.2	34.27

## Sheet: Figure 1E
Cationic Amino Acid Transporter Expression in Mouse
	α cells				β cells
Slc7a2	175.762	171.068	133.658		33.1399	25.5686	17.1812	30.502
Slc7a8	163.405	176.734	191.712		49.8868	55.9128	51.5474	84.826
Slc7a14	42.0411	41.1994	33.7507		95.8805	79.943	43.0296	64.2635
Slc38a4	216.974	183.684	157.229		113.789	107.689	69.4686	87.0785
Slc7a1	8.46564	8.96964	6.96973		24.5556	34.2239	17.3006	24.4826

## Sheet: Figure 2A
Blood Glucose Under Fasting and Glucose/Arginine Stimulated Conditions
Fasting				Glucose/Arginine Stimulated
Wildtype (+/+)	Heterozygous (+/-)	Slc7a2-/- (-/-)		Wildtype (+/+)	Heterozygous (+/-)	Slc7a2-/- (-/-)
8	9.05556	10.7222		16.2222	25.4444	33.3333
10.1667	8.11111	10.3333		20.6111	20.2222	30.5556
9.38889	9.22222	9.55556		22.5556	24.9444	22.8889
9.27778	10.9444	7.22222		22.9444	31	23.8889
8.83333	7.38889	6.61111		25.7222	28.7222	31.4444
7.16667	8.77778	8.5		14.4444	25.8333	31.7778
10.6667	10.2222	10.3333		25.7222	26.9444	25.6111
8.94444	6.22222	8.83333		22.3333	23.2222	32.6667
9.83333		8.72222		25		33.3333
9.5		8.88889		27.1667		29.6667
9.88889		8.83333		29.1111		17.8889
		7.27778				31.3333

## Sheet: Figure 2B
Serum Glucagon Under Fasting and Glucose/Arginine Stimulated Conditions
Fasting				Glucose/Arginine Stimulated
Wildtype (+/+)	Heterozygous (+/-)	Slc7a2-/- (-/-)		Wildtype (+/+)	Heterozygous (+/-)	Slc7a2-/- (-/-)
8	9.05556	10.7222		16.2222	25.4444	33.3333
10.1667	8.11111	10.3333		20.6111	20.2222	30.5556
9.38889	9.22222	9.55556		22.5556	24.9444	22.8889
9.27778	10.9444	7.22222		22.9444	31	23.8889
8.83333	7.38889	6.61111		25.7222	28.7222	31.4444
7.16667	8.77778	8.5		14.4444	25.8333	31.7778
10.6667	10.2222	10.3333		25.7222	26.9444	25.6111
8.94444	6.22222	8.83333		22.3333	23.2222	32.6667
9.83333		8.72222		25		33.3333
9.5		8.88889		27.1667		29.6667
9.88889		8.83333		29.1111		17.8889
		7.27778				31.3333

## Sheet: Figure 2C
Serum Insulin Under Fasting and Glucose/Arginine Stimulated Conditions
Fasting				Glucose/Arginine Stimulated
Wildtype (+/+)	Heterozygous (+/-)	Slc7a2-/- (-/-)		Wildtype (+/+)	Heterozygous (+/-)	Slc7a2-/- (-/-)
33.2994	63.6443	66.0299		2444.23	1896.8	114.154
86.6557	78.0103	40.0126		7207.35	2937	136.965
55.6144	104.037	35.6983		3685.77	1914.79	377.031
47.1057	51.5937	111.803		4535.34	3260.56	3581.52
68.8195	57.5368	38.9667		4003.77	786.66	198.621
45.7397	31.1161	45.1213		6066.12	955.207	153.143
39.7305	45.0632	85.0103		1072.57	1066.01	3219.16
94.0103	38.2753	74.1845		5588.14	644.003	236.542
72.7437		37.2569		3966.95		62.0805
38.1017		40.4333		1155.63		59.6241
57.9983		50.4908		1202.01		149.302
		64.5822				510.972

## Sheet: Figure 2D
Blood Glucose Under Fasting and Arginine Stimulated Conditions
Fasting				Glucose/Arginine Stimulated
Wildtype (+/+)	Heterozygous (+/-)	Slc7a2-/- (-/-)		Wildtype (+/+)	Heterozygous (+/-)	Slc7a2-/- (-/-)
14	11.94	12.72		12.78	17	14.33
7.39	6.39	8.5		22	13	16.11
5.06	5.06	8.11		15.06	15.44	18.28
8.39	5.11	8.11		16.06	17.17	17.89
8.5	4.39	8.17		19.83	18.72	19.83
5.22	5.78	8.89		16.06	14.44	19.33
7.11	6.28	5.94		14.22	20.33	17.83
7.89	5.39	8.94		23.11	17	16.44

[truncated: 40 more sheets: Figure 2E, Figure 2F, Figure 2G, Figure 2H, Figure 2I, Figure 2J, Figure 3C, Figure 3D, Figure 3E, Figure 3F, Figure 3K, Figure 3O, Figure 3P, Figure 4A, Figure 4B, Figure 4H, Figure 5E, Figure 5F, Figure 6E, Figure 6J …]
